# Supplementary material for: Predictors of Step Length from Surface Electromyography and Body Impedance Analysis Parameters
Source: Sensors (Basel). 2022 Jul 29;22(15):5686. doi: 10.3390/s22155686 (PMC9371228; doi:10.3390/s22155686)
Supplement: Supplementary file 1 [file sensors-22-05686-s001.zip]

Archive with 8 entries (8 files):
- Figure S4.tiff
- __MACOSX/._Figure S4.tiff
- Figure S3.tiff
- __MACOSX/._Figure S3.tiff
- Figure S1.tif
- __MACOSX/._Figure S1.tif
- Figure S2.tiff
- __MACOSX/._Figure S2.tiff
